# Supplementary material for: Impact of lifestyle and mental health on colorectal adenomas in China: a prospective cross-sectional survey
Source: Front Med (Lausanne). 2025 Mar 3;12:1475987. doi: 10.3389/fmed.2025.1475987 (PMC11911329; doi:10.3389/fmed.2025.1475987)
Supplement: Supplementary file 2 [file Table_1.XLSX]

## Sheet: 汇总表
Adenomas	Gender	Age	Marital status	E	Education	Professional	Height(m)	Weight(kg)	BMI	AUDIT-Q1	AUDIT-Q2	AUDIT-Q3	AUDIT-Q4	AUDIT-Q5	AUDIT-Q6	AUDIT-Q7	AUDIT-Q8	AUDIT-Q9	AUDIT-Q10	AUDIT-score	CDS-12-Q1	CDS-12-Q2	CDS-12-Q3	CDS-12-Q4	CDS-12-Q5	CDS-12-Q6	CDS-12-Q7	CDS-12-Q8	CDS-12-Q9	CDS-12-Q10	CDS-12-Q11	CDS-12-Q12	CDS-12-score	PSQI-Q1	PSQI-Q2	PSQI-Q3	PSQI-Q4	PSQI-Q5	PSQI-Q6	PSQI-Q7	PSQI-score	HADS-A-Q1	HADS-A-Q2	HADS-A-Q3	HADS-A-Q4	HADS-A-Q5	HADS-A-Q6	HADS-A-Q7	HADS-A-score
1	1	4	2	1	4	4	1.78	86	3	4	2	4	3	0	3	4	3	0	4	27	1	1	1	1	1	1	1	1	1	1	1	1	12	3	3	2	1	2	0	0	11	0	1	0	0	0	0	0	1
1	1	4	2	3	3	4	1.7	72	3	2	0	0	0	0	0	0	0	0	4	6	1	1	1	1	4	1	4	3	4	3	2	3	28	1	2	2	1	2	1	1	10	0	0	0	0	1	0	1	2
0	2	3	2	2	2	1	1.64	54	2	0	0	0	0	0	0	0	0	0	0	0	1	1	1	1	1	1	1	1	1	1	1	1	12	1	1	2	0	1	0	0	5	1	0	1	0	1	0	0	3
1	2	2	2	4	4	4	1.6	71	3	0	0	0	0	0	0	0	0	0	0	0	1	1	1	1	1	1	1	1	1	1	1	1	12	1	1	2	1	1	1	1	8	1	1	0	0	1	1	0	4
1	1	2	2	4	3	4	1.8	55	4	3	3	3	3	0	0	2	0	0	4	18	5	4	4	4	4	4	5	5	5	2	3	3	48	2	3	2	1	1	0	3	12	1	2	1	1	1	1	0	7
1	2	2	2	4	1	3	1.67	63	2	1	0	1	0	0	0	0	0	2	0	4	1	1	1	1	1	1	1	1	1	1	1	1	12	2	1	1	0	2	0	2	8	3	2	1	3	2	3	2	16
1	1	3	2	4	4	4	1.63	68	3	2	0	2	4	3	0	2	2	2	4	21	1	1	1	1	1	1	1	1	1	1	1	1	12	1	1	1	1	2	1	1	8	3	3	2	2	2	2	2	16
0	1	1	2	4	2	4	1.73	70	2	0	0	0	0	0	0	0	0	0	0	0	1	1	1	1	1	1	1	1	1	1	1	1	12	1	1	0	1	2	0	0	5	1	3	3	0	0	2	2	11
1	1	2	2	4	4	4	1.75	76	3	3	3	0	3	0	0	0	0	0	4	13	1	1	1	1	1	1	1	1	1	1	1	1	12	1	2	2	0	0	0	1	6	1	0	0	3	1	2	1	8
1	1	4	2	4	3	4	1.79	16	3	0	0	0	0	0	0	0	0	0	0	0	1	1	1	1	1	1	1	1	1	1	1	1	12	0	1	0	0	1	0	1	3	1	1	2	1	1	1	1	8
1	2	3	2	1	4	4	1.58	65	3	0	0	0	0	0	0	0	0	0	0	0	1	1	1	1	1	1	1	1	1	1	1	1	12	1	0	2	0	1	0	2	6	3	2	2	2	3	1	0	13
0	2	4	2	1	1	3	1.53	50	2	0	0	0	0	0	0	0	0	0	0	0	1	1	1	1	1	1	1	1	1	1	1	1	12	0	2	1	0	1	1	1	6	1	3	3	0	1	1	1	10
0	2	1	2	4	3	3	1.5	40	1	1	0	0	0	0	0	0	0	0	0	1	1	1	1	1	1	1	1	1	1	1	1	1	12	0	0	0	0	0	0	1	1	0	1	3	2	3	0	1	10
1	1	4	2	3	2	4	1.64	64	2	2	1	2	2	0	0	2	2	0	4	15	1	1	1	1	1	1	1	1	1	1	1	1	12	1	1	2	0	2	0	0	6	1	1	0	0	1	1	0	4
0	2	3	2	1	1	3	1.65	69	3	0	0	0	0	0	0	0	0	0	0	0	1	1	1	1	1	1	1	1	1	1	1	1	12	3	1	1	0	2	0	1	8	1	1	1	1	1	1	0	6
0	2	2	2	4	3	3	1.6	65	3	0	0	0	0	0	0	0	0	0	0	0	1	1	1	1	1	1	1	1	1	1	1	1	12	1	1	1	0	1	1	1	6	1	2	2	1	1	2	2	11
1	2	3	2	3	3	3	1.6	55	2	0	0	0	0	0	0	0	0	0	0	0	1	1	1	1	1	1	1	1	1	1	1	1	12	2	3	2	1	2	0	0	10	1	2	1	1	1	1	1	8
1	2	3	3	3	2	3	1.6	78	4	0	0	0	0	0	0	0	0	0	0	0	1	1	1	1	1	1	1	1	1	1	1	1	12	1	2	1	0	2	2	2	10	1	0	0	1	1	0	1	4
1	2	4	2	2	2	2	1.6	60	2	0	0	0	0	0	0	0	0	0	0	0	1	1	1	1	1	1	1	1	1	1	1	1	12	1	3	2	3	1	0	0	10	1	0	0	1	1	0	0	3
1	2	4	2	4	4	4	1.58	69	3	0	0	0	0	0	0	0	0	0	0	0	1	1	1	1	1	1	1	1	1	1	1	1	12	2	1	2	1	1	0	1	8	1	1	1	2	1	1	0	7
1	1	4	2	3	3	4	1.75	62	2	0	0	0	0	0	0	0	0	0	0	0	1	1	1	1	1	1	1	1	1	1	1	1	12	0	0	1	0	0	0	0	1	0	0	0	0	0	0	0	0
1	2	4	2	2	1	1	1.6	56	2	0	0	0	0	0	0	0	0	0	0	0	1	1	1	1	1	1	1	1	1	1	1	1	12	3	3	3	3	2	1	3	18	2	2	2	2	1	2	1	12
1	2	4	2	1	1	2	1.53	46	2	0	0	0	0	0	0	0	0	0	0	0	1	1	1	1	1	1	1	1	1	1	1	1	12	2	2	2	1	2	3	1	13	1	1	1	1	1	3	0	8
1	2	4	2	2	2	4	1.65	64	2	0	0	0	0	0	0	0	0	0	0	0	1	1	1	1	1	1	1	1	1	1	1	1	12	2	2	1	3	2	3	0	13	1	0	0	1	1	1	0	4
1	2	4	2	2	1	3	1.56	73	4	0	0	0	0	0	0	0	0	0	0	0	1	1	1	1	1	1	1	1	1	1	1	1	12	3	2	3	3	2	3	0	16	0	0	0	3	0	0	0	3
1	2	4	2	1	2	1	1.58	45	2	0	0	0	0	0	0	0	0	0	0	0	1	1	1	1	1	1	1	1	1	1	1	1	12	1	1	2	0	1	1	1	7	1	2	1	2	1	2	2	11
1	2	3	2	4	4	4	1.63	53	2	0	0	0	0	0	0	0	0	0	0	0	1	1	1	1	1	1	1	1	1	1	1	1	12	2	2	1	0	1	1	0	7	0	0	1	1	1	0	0	3
0	2	4	3	3	2	3	1.64	52	2	1	1	0	0	0	0	0	0	0	2	4	1	1	1	1	1	1	1	1	1	1	1	1	12	1	2	2	1	1	0	1	8	1	1	1	2	1	1	1	8
1	1	4	2	4	3	4	1.65	83	4	3	2	0	3	1	0	1	1	0	4	15	1	1	1	1	1	1	1	1	1	1	1	1	12	1	1	2	0	1	0	1	6	1	0	1	0	1	0	1	4
1	1	1	2	4	4	3	1.7	58	2	0	0	0	0	0	0	0	0	0	0	0	1	1	1	1	1	1	1	1	1	1	1	1	12	0	0	0	0	0	0	1	1	1	0	1	2	0	1	0	5
1	1	3	2	4	1	4	1.74	75	3	3	4	3	4	1	0	0	0	0	4	19	1	1	1	1	1	1	1	1	1	1	1	1	12	0	0	1	0	0	0	0	1	1	1	0	0	1	1	0	4
1	2	3	2	3	2	4	1.57	75	4	0	0	0	0	0	0	0	0	0	0	0	1	1	1	1	1	1	1	1	1	1	1	1	12	1	2	2	3	2	0	0	10	0	0	0	0	1	0	0	1
1	1	4	2	4	3	4	1.72	74	3	0	0	0	0	0	0	0	0	0	0	0	1	1	1	3	1	1	1	1	2	1	1	3	17	2	2	2	3	2	1	1	13	0	0	1	0	0	1	0	2
0	2	2	2	3	1	1	1.65	71	3	0	0	0	0	0	0	0	0	0	0	0	1	1	1	1	1	1	1	1	1	1	1	1	12	1	1	1	0	1	0	1	5	1	0	1	1	1	1	0	5
1	2	2	2	3	3	4	1.65	64	2	1	1	1	0	0	0	0	0	0	0	3	1	1	1	1	1	1	1	1	1	1	1	1	12	2	2	2	0	1	0	1	8	2	2	3	2	2	1	3	15
1	1	4	2	3	4	4	1.7	80	3	2	1	1	0	0	0	0	1	0	4	9	1	1	1	1	1	1	1	1	1	1	1	1	12	1	2	0	0	1	0	1	5	1	1	1	1	1	0	0	5
1	2	4	2	1	1	1	1.57	51	2	0	0	0	0	0	0	0	0	0	0	0	1	1	1	1	1	1	1	1	1	1	1	1	12	2	1	2	0	1	0	1	7	2	3	2	2	2	3	2	16
1	2	3	2	1	2	4	1.56	43	1	0	0	0	0	0	0	0	0	0	0	0	1	1	1	1	1	1	1	1	1	1	1	1	12	2	2	2	1	3	3	1	14	1	2	2	2	2	1	1	11
1	2	3	3	1	1	1	1.6	54	2	0	0	0	0	0	0	0	0	0	0	0	1	1	1	1	1	1	1	1	1	1	1	1	12	0	1	0	0	1	0	0	2	0	0	0	0	0	0	0	0
1	1	2	2	4	4	4	1.68	75	3	2	0	1	0	0	0	0	0	0	2	5	1	1	1	1	1	1	1	1	1	1	1	1	12	1	1	0	0	1	0	0	3	1	0	0	1	1	0	0	3
0	1	2	1	3	2	3	1.74	56	2	0	0	0	0	0	0	0	0	0	0	0	1	1	1	1	1	1	1	1	1	1	1	1	12	3	2	2	3	1	1	0	12	1	2	0	1	1	1	1	7
1	1	4	2	4	3	3	1.68	68	3	0	0	0	0	0	0	0	0	0	0	0	5	4	4	4	5	5	5	5	5	5	5	4	56	3	2	2	0	1	3	2	13	1	1	1	2	1	2	0	8
1	1	1	1	4	3	3	1.77	87	3	1	0	1	0	0	0	0	0	0	0	2	1	1	1	1	1	1	1	1	1	1	1	1	12	1	0	0	0	1	0	1	3	0	0	0	1	1	1	0	3
1	2	4	2	2	1	1	1.58	50	2	0	0	0	0	0	0	0	0	0	0	0	1	1	1	1	1	1	1	1	1	1	1	1	12	3	2	3	3	1	0	1	13	1	2	1	0	1	3	1	9
1	1	1	1	3	4	3	1.78	90	4	1	0	0	0	0	0	0	0	0	0	1	1	1	1	1	1	1	1	1	1	1	1	1	12	2	3	2	1	1	0	2	11	1	1	1	2	1	1	1	8
1	2	1	2	4	4	3	1.67	62	2	0	0	0	0	0	0	0	0	0	0	0	1	1	1	1	1	1	1	1	1	1	1	1	12	1	3	1	0	1	0	1	7	2	0	3	2	2	1	2	12
1	2	4	2	1	1	1	1.58	70	4	0	0	0	0	0	0	0	0	0	0	0	1	1	1	1	1	1	1	1	1	1	1	1	12	1	1	1	0	1	0	0	4	2	2	2	1	1	1	1	10
0	2	4	3	3	2	3	1.5	51.5	2	0	0	0	0	0	0	0	0	0	0	0	1	1	1	1	1	1	1	1	1	1	1	1	12	3	2	2	2	1	3	1	14	0	0	0	2	0	0	0	2
0	2	4	2	3	2	3	1.55	52	2	0	0	0	0	0	0	0	0	0	0	0	1	1	1	1	1	1	1	1	1	1	1	1	12	2	3	2	2	1	1	2	13	1	2	2	1	2	2	1	11
1	2	4	2	2	2	2	1.6	58	2	0	0	0	0	0	0	0	0	0	0	0	1	1	1	1	1	1	1	1	1	1	1	1	12	1	3	2	3	1	0	1	11	3	3	3	2	3	2	2	18
0	1	4	2	1	1	1	1.68	62	2	4	0	1	0	0	0	0	0	0	4	9	1	1	1	1	1	1	1	1	3	1	1	1	14	2	2	1	0	1	0	0	6	1	0	0	1	0	0	0	2
1	1	2	2	1	1	1	1.71	67	2	2	0	0	0	0	0	0	0	0	2	4	1	1	1	1	1	1	1	1	1	1	1	1	12	1	1	0	0	1	0	1	4	1	0	2	2	1	3	1	10
1	1	3	2	1	3	3	1.6	72	4	1	1	0	0	0	0	0	0	0	0	2	1	1	1	1	1	1	1	1	1	1	1	1	12	2	2	2	0	1	0	0	7	1	1	0	1	0	0	0	3
1	1	2	2	4	2	3	1.65	60	2	0	0	0	0	0	0	0	0	0	0	0	1	1	1	1	1	1	1	1	1	1	1	1	12	3	3	0	0	1	0	2	9	2	2	2	2	2	1	1	12
1	1	4	2	2	2	3	1.7	78	3	2	1	1	0	0	0	1	1	0	4	10	5	3	3	4	5	5	5	5	4	5	5	3	52	1	2	1	0	1	0	1	6	1	1	1	3	1	0	0	7
1	2	4	2	3	2	1	1.67	52	2	0	0	0	0	0	0	0	0	0	0	0	1	1	1	1	1	1	1	1	1	1	1	1	12	1	2	2	2	1	0	1	9	1	0	1	1	1	1	0	5
0	2	2	1	4	4	3	1.58	56	2	1	0	0	0	0	0	0	0	0	0	1	1	1	1	1	1	1	1	1	1	1	1	1	12	2	3	2	0	1	0	2	10	2	2	2	1	1	1	0	9
1	1	4	2	4	3	4	1.65	74	3	0	0	0	0	0	0	0	0	0	0	0	1	1	1	1	1	1	1	1	1	1	1	1	12	3	3	2	3	1	0	1	13	2	1	1	2	2	1	1	10
0	2	2	2	2	3	3	1.59	72	4	0	0	0	0	0	0	0	0	0	0	0	1	1	1	1	1	1	1	1	1	1	1	1	12	3	2	3	3	2	2	2	17	1	2	1	2	2	2	3	13
0	1	3	2	4	3	4	1.73	77.5	3	0	0	0	0	0	0	0	0	0	0	0	1	1	1	1	1	1	1	1	1	1	1	1	12	2	1	2	0	1	0	2	8	2	3	3	2	3	3	2	18
1	1	4	3	4	2	1	1.7	61	2	0	0	0	0	0	0	0	0	0	0	0	5	3	4	3	4	3	5	2	4	4	4	2	43	2	2	0	1	1	0	0	6	1	1	1	2	1	1	1	8
1	2	2	2	4	4	3	1.68	57	2	0	0	0	0	0	0	0	0	0	0	0	1	1	1	1	1	1	1	1	1	1	1	1	12	0	1	0	0	1	0	1	3	1	2	2	1	1	1	1	9
0	2	1	2	4	2	3	1.58	43	1	0	0	0	0	0	0	0	0	0	0	0	1	1	1	1	1	1	1	1	1	1	1	1	12	2	2	1	0	1	0	1	7	2	2	2	2	2	2	2	14
0	1	2	2	3	3	3	1.67	65	2	3	4	2	2	2	2	2	2	0	4	23	3	3	5	4	5	5	5	4	5	4	5	5	53	2	2	2	0	1	0	1	8	1	2	1	0	1	0	1	6
1	1	3	2	3	4	4	1.73	78	3	0	0	0	0	0	0	0	0	0	0	0	1	1	1	1	1	1	1	1	1	1	1	1	12	1	1	2	0	1	0	0	5	2	1	0	1	1	0	0	5
1	2	2	2	1	2	2	1.6	74	4	0	0	0	0	0	0	0	0	0	0	0	1	1	1	1	1	1	1	1	1	1	1	1	12	0	0	0	0	1	0	2	3	0	0	0	2	2	0	0	4
0	1	1	1	4	3	4	1.73	64	2	0	0	0	0	0	0	0	0	0	0	0	1	1	1	1	1	1	1	1	1	1	1	1	12	3	1	2	2	1	0	0	9	2	2	2	2	2	2	1	13
0	2	4	2	2	3	3	1.65	60	2	0	0	0	0	0	0	0	0	0	0	0	1	1	1	1	1	1	1	1	1	1	1	1	12	3	2	2	0	1	0	0	8	2	2	2	2	1	1	1	11
1	2	4	2	2	2	3	1.5	38	1	0	0	0	0	0	0	0	0	0	0	0	1	1	1	1	1	1	1	1	1	1	1	1	12	1	1	2	1	1	0	1	7	2	2	2	1	1	1	1	10
1	2	4	2	1	1	2	1.56	60	3	0	0	0	0	0	0	0	0	0	0	0	1	1	1	1	1	1	1	1	1	1	1	1	12	2	2	2	0	1	3	1	11	1	1	2	2	2	2	1	11
1	1	4	2	2	3	2	1.75	67	2	0	0	0	0	0	0	0	0	0	0	0	5	3	5	4	5	5	5	5	5	5	5	5	57	2	1	2	0	1	2	2	10	2	2	3	2	2	2	1	14
1	1	2	1	4	4	4	1.7	72	3	2	4	2	1	2	0	2	2	0	4	19	2	1	1	2	4	1	5	1	2	1	1	5	26	1	2	1	0	1	0	1	6	1	2	3	2	2	1	1	12
1	2	3	2	2	2	4	1.5	57	3	0	0	0	0	0	0	0	0	0	0	0	1	1	1	1	1	1	1	1	1	1	1	1	12	1	2	0	0	1	0	1	5	0	1	0	2	1	1	0	5
0	1	2	2	1	3	3	1.72	65	2	1	0	1	0	0	0	0	0	0	4	6	1	1	1	5	1	1	1	1	2	1	1	1	17	0	2	1	1	1	0	0	5	0	0	0	0	0	0	0	0
1	2	4	2	3	1	1	1.56	52	2	1	0	0	0	0	0	0	0	0	0	1	1	1	1	1	1	1	1	1	1	1	1	1	12	2	2	0	0	1	0	0	5	1	2	1	1	1	2	0	8
1	2	4	2	1	1	1	1.55	51	2	0	0	0	0	0	0	0	0	0	0	0	1	1	1	1	1	1	1	1	1	1	1	1	12	2	1	2	3	1	0	0	9	1	0	1	2	1	1	1	7
1	2	4	2	2	2	3	1.71	55	2	0	0	0	0	0	0	0	0	0	0	0	1	1	1	1	1	1	1	1	1	1	1	1	12	2	2	2	2	1	0	1	10	0	0	1	0	1	1	0	3
1	1	3	2	1	2	3	1.71	82	4	1	3	1	1	0	0	1	0	0	4	11	1	1	1	1	1	1	1	1	1	1	1	1	12	2	2	2	1	1	1	1	10	2	2	1	2	1	0	1	9
1	1	3	2	3	3	4	1.62	80	4	0	0	0	0	0	0	0	0	0	0	0	1	1	1	1	1	1	1	1	1	1	1	1	12	1	1	1	0	1	0	1	5	1	1	1	1	1	1	1	7
1	1	4	2	2	3	4	1.78	79	3	3	0	0	3	0	0	0	0	0	2	8	4	3	3	3	1	1	2	3	3	2	3	2	30	2	1	1	2	1	3	0	10	1	1	0	1	0	0	0	3
1	1	4	2	2	2	3	1.68	56	2	4	0	0	0	0	0	2	0	0	0	6	4	3	5	5	2	5	5	5	4	5	5	5	53	0	0	2	1	0	0	0	3	0	1	0	0	0	0	1	2
1	2	3	2	3	2	3	1.56	50.5	2	0	0	0	0	0	0	0	0	0	0	0	1	1	1	1	1	1	1	1	1	1	1	1	12	1	3	1	0	1	0	1	7	1	1	0	1	1	1	1	6
1	2	4	3	2	3	4	1.61	90	4	0	0	0	0	0	0	0	0	0	0	0	1	1	1	1	1	1	1	1	1	1	1	1	12	1	0	2	0	0	0	0	3	0	0	0	0	0	0	0	0
1	2	3	2	1	1	1	1.52	50	2	0	0	0	0	0	0	0	0	0	0	0	1	1	1	1	1	1	1	1	1	1	1	1	12	2	3	2	3	1	0	1	12	0	0	0	1	1	0	0	2
1	2	2	2	4	3	3	1.61	46	1	0	0	0	0	0	0	0	0	0	0	0	1	1	1	1	1	1	1	1	1	1	1	1	12	0	0	0	0	1	0	0	1	0	0	0	0	0	0	0	0
0	2	1	1	4	3	3	1.57	46	2	0	0	0	0	0	0	0	0	0	0	0	1	1	1	1	1	1	1	1	1	1	1	1	12	2	1	1	0	1	0	1	6	1	0	3	2	2	1	1	10
1	1	2	2	2	2	3	1.81	80	3	1	0	0	0	0	0	0	0	0	0	1	1	1	1	1	1	1	1	1	1	1	1	1	12	1	3	2	1	1	0	0	8	1	1	1	2	1	1	1	8
1	2	3	2	3	1	1	1.68	65	2	1	0	0	0	0	0	0	0	0	0	1	5	3	4	3	3	4	4	3	4	2	4	2	41	2	3	2	1	1	0	1	10	1	1	1	2	1	1	0	7
1	2	2	1	3	2	3	1.59	75	4	0	0	0	0	0	0	0	0	0	0	0	1	1	1	1	1	1	1	1	1	1	1	1	12	1	1	1	0	1	0	1	5	1	2	2	1	1	1	1	9
0	2	2	1	4	3	4	1.68	56	2	1	0	1	0	0	0	1	0	0	4	7	1	1	1	1	1	1	1	1	1	1	1	1	12	0	1	0	0	1	0	0	2	1	0	0	0	0	1	1	3
1	1	3	2	4	4	4	1.78	86	3	2	2	1	0	0	0	1	0	0	4	10	1	1	5	2	1	1	3	1	4	1	1	1	22	1	0	1	0	1	0	1	4	1	1	1	1	1	1	0	6
1	1	4	2	2	2	3	1.68	65	2	1	1	0	0	1	0	1	0	0	4	8	4	3	3	3	3	3	5	3	5	3	3	3	41	1	1	0	0	1	0	0	3	1	0	1	1	1	1	1	6
0	2	1	1	4	1	1	1.57	82	4	0	0	0	0	0	0	0	0	0	0	0	1	1	1	1	1	1	1	1	1	1	1	1	12	1	2	0	0	1	0	1	5	0	0	0	0	1	0	0	1
1	1	3	2	3	3	4	1.75	75	3	1	1	0	0	0	0	0	0	0	0	2	4	4	3	4	2	4	4	5	4	4	4	4	46	2	2	3	2	1	0	0	10	1	0	0	2	0	0	0	3
1	2	2	2	2	2	4	1.58	53.5	2	0	0	0	0	0	0	0	0	0	0	0	1	1	1	1	1	1	1	1	1	1	1	1	12	1	1	0	0	1	0	0	3	1	0	1	0	1	0	0	3
1	2	2	2	3	2	3	1.59	56	2	0	0	0	0	0	0	0	0	0	0	0	1	1	1	1	1	1	1	1	1	1	1	1	12	1	0	1	0	1	0	0	3	1	0	0	0	0	0	0	1
1	1	4	2	1	1	2	1.71	85	4	0	0	0	0	0	0	0	0	0	0	0	1	1	1	1	1	1	1	1	1	1	1	1	12	1	2	2	0	1	0	0	6	3	3	3	0	0	3	2	14
1	1	1	2	4	4	3	1.81	78	2	1	1	0	0	0	0	0	0	0	0	2	1	1	1	1	1	1	1	1	1	1	1	1	12	2	0	1	0	1	0	0	4	1	2	2	2	1	2	2	12
0	1	3	2	1	3	1	1.68	57	2	0	0	0	0	0	0	0	0	0	0	0	1	1	1	1	1	1	1	1	1	1	1	1	12	1	2	2	0	1	0	0	6	1	1	1	0	1	1	0	5
1	1	3	2	2	2	4	1.68	82	4	4	1	3	3	0	0	0	1	0	4	16	2	3	3	4	5	4	5	4	4	4	4	4	46	0	1	2	3	1	0	0	7	3	3	3	0	2	1	3	15
1	1	1	1	3	3	4	1.73	120	2	1	0	0	0	0	0	0	0	0	2	3	4	3	5	4	3	4	4	4	3	2	2	4	42	2	1	0	0	1	0	1	5	1	2	3	0	3	3	1	13
0	2	1	2	4	2	4	1.68	59	2	0	0	0	0	0	0	0	0	0	0	0	1	1	1	1	1	1	1	1	1	1	1	1	12	3	1	2	3	1	0	0	10	1	0	0	1	1	0	0	3
1	1	2	2	3	3	3	1.83	90	3	0	0	0	0	0	0	0	0	0	0	0	1	1	1	1	1	1	1	1	1	1	1	1	12	2	1	1	0	1	0	0	5	1	2	2	1	0	0	0	6
0	1	1	1	4	1	1	1.75	75	3	0	0	0	0	0	0	0	0	0	0	0	1	1	1	1	1	1	1	1	1	1	1	1	12	0	0	0	0	1	0	0	1	1	0	1	0	1	1	1	5
0	2	1	1	2	1	1	1.7	50	1	0	0	0	0	0	0	0	0	0	0	0	1	1	1	1	1	1	1	1	1	1	1	1	12	2	3	2	1	2	0	2	12	1	1	1	2	1	1	1	8
0	2	3	2	4	1	1	1.62	60	2	0	0	0	0	0	0	0	0	0	0	0	1	1	1	1	1	1	1	1	1	1	1	1	12	1	1	2	0	1	2	1	8	1	1	1	1	1	1	1	7
0	1	1	2	2	3	3	1.73	49	1	0	0	0	0	0	0	0	0	0	0	0	1	1	1	1	1	1	1	1	1	1	1	1	12	1	0	1	1	1	0	0	4	1	1	0	1	0	0	0	3
0	2	3	2	3	2	3	1.5	64	4	0	0	0	0	0	0	0	0	0	0	0	1	1	1	1	1	1	1	1	1	1	1	1	12	2	2	2	2	2	0	0	10	0	0	1	0	0	1	0	2
0	2	4	2	2	2	3	1.64	70	3	1	0	0	0	0	0	0	0	0	4	5	1	1	1	1	1	1	1	1	1	1	1	1	12	0	0	1	0	1	0	0	2	0	0	0	0	0	0	0	0
1	2	3	2	1	1	1	1.61	68	3	4	0	3	2	0	0	0	0	0	4	13	4	3	5	3	3	5	5	4	3	5	4	4	48	3	3	2	3	1	3	0	15	1	1	0	2	1	3	1	9
0	2	4	2	1	1	1	1.63	65	3	0	0	0	0	0	0	0	0	0	0	0	1	1	1	1	1	1	1	1	1	1	1	1	12	1	3	2	2	2	0	0	10	1	0	0	0	1	1	1	4
0	2	3	2	4	1	3	1.58	52	2	0	0	0	0	0	0	0	0	0	0	0	1	1	1	1	1	1	1	1	1	1	1	1	12	0	0	1	0	1	0	1	3	1	2	3	2	0	1	0	9
0	2	4	3	2	1	4	1.5	48	2	0	0	0	0	0	0	0	0	0	0	0	1	1	1	1	1	1	1	1	1	1	1	1	12	2	2	3	2	1	0	0	10	1	0	2	1	2	0	1	7
0	1	3	2	3	3	4	1.7	65	2	0	0	0	0	0	0	0	0	0	0	0	1	1	1	1	1	1	1	1	1	1	1	1	12	1	2	0	0	1	0	1	5	1	0	1	1	1	1	1	6
1	1	4	2	1	4	4	1.63	80	4	1	1	0	1	1	0	1	0	0	4	9	4	3	3	3	2	3	4	4	5	4	4	4	43	1	1	2	0	2	0	1	7	1	1	1	1	1	1	1	7
1	2	3	2	3	2	3	1.66	64	2	0	0	0	0	0	0	0	0	0	0	0	1	1	1	1	1	1	1	1	1	1	1	1	12	1	1	2	2	2	1	2	11	1	3	0	2	1	1	1	9
0	2	3	2	1	1	2	1.55	70	4	0	0	0	0	0	0	0	0	0	0	0	1	1	1	1	1	1	1	1	1	1	1	1	12	1	1	0	0	1	0	1	4	1	2	0	2	1	1	1	8
1	1	2	2	1	2	2	1.78	81	3	1	0	1	0	0	0	0	0	0	0	2	1	1	1	1	1	1	1	1	1	1	1	1	12	0	0	1	0	0	0	0	1	0	0	1	2	0	0	0	3
0	2	4	2	3	2	3	1.6	62	3	0	0	0	0	0	0	0	0	0	0	0	1	1	1	1	1	1	1	1	1	1	1	1	12	1	1	2	2	1	0	1	8	1	1	1	0	1	1	1	6
0	2	4	2	1	1	3	1.58	53	2	0	0	0	0	0	0	0	0	0	0	0	1	1	1	1	1	1	1	1	1	1	1	1	12	1	3	0	2	2	3	1	12	1	2	1	2	1	0	1	8
1	1	4	2	1	2	2	1.69	65	2	0	0	0	0	0	0	0	0	0	0	0	1	1	1	1	1	1	1	1	1	1	1	1	12	0	1	1	0	1	0	1	4	0	0	0	0	0	0	0	0
0	2	4	2	2	3	3	1.57	51	2	0	0	0	0	0	0	0	0	0	0	0	1	1	1	1	1	1	1	1	1	1	1	1	12	1	1	1	0	1	0	1	5	3	1	3	2	3	2	2	16
0	2	4	3	3	3	4	1.66	52	2	0	0	0	0	0	0	0	0	0	0	0	1	1	1	1	1	1	1	1	1	1	1	1	12	2	3	2	3	2	0	0	12	1	1	2	0	1	0	1	6
0	1	4	2	3	3	4	1.7	70	3	0	0	0	0	0	0	0	0	0	0	0	1	1	1	1	1	1	1	1	1	1	1	1	12	1	1	2	0	0	1	0	5	3	2	3	0	0	0	3	11
0	1	2	2	4	3	3	1.7	68	2	0	0	0	0	0	0	0	0	0	0	0	1	1	1	1	1	1	1	1	1	1	1	1	12	1	1	0	0	0	0	0	2	1	1	1	1	1	1	1	7
1	2	4	2	3	3	3	1.5	44	2	0	0	0	0	0	0	0	0	0	0	0	1	1	1	1	1	1	1	1	1	1	1	1	12	2	1	1	0	1	0	1	6	2	2	1	2	2	2	2	13
1	1	2	2	2	3	3	1.72	75	3	0	0	0	0	0	0	0	0	0	0	0	3	3	5	3	3	4	5	3	3	3	2	3	40	2	3	2	0	1	0	0	8	1	0	0	2	1	1	1	6
0	2	3	2	4	2	3	1.58	68	3	1	0	0	0	0	0	0	0	0	0	1	1	1	1	1	1	1	1	1	1	1	1	1	12	0	0	1	0	1	0	0	2	0	0	0	0	0	0	1	1
0	2	4	2	2	1	2	1.59	53	2	0	0	0	0	0	0	0	0	0	0	0	1	1	1	1	1	1	1	1	1	1	1	1	12	2	2	2	2	1	1	1	11	2	1	1	1	1	1	1	8
0	1	2	2	3	3	3	1.65	79	4	0	0	0	0	0	0	0	0	0	0	0	1	1	1	1	1	1	1	1	1	1	1	1	12	2	2	2	0	1	0	1	8	1	2	2	2	1	2	0	10
1	1	4	2	2	3	3	1.8	76	2	2	3	1	1	0	0	0	0	0	2	9	1	1	1	2	1	1	4	1	1	1	1	3	18	0	0	0	0	0	0	0	0	0	3	1	0	0	1	0	5
0	1	2	2	4	4	4	1.8	80	3	2	1	0	0	1	0	0	0	0	4	8	3	2	4	3	5	4	4	2	4	1	1	2	35	2	1	2	0	1	0	2	8	1	0	2	1	1	0	3	8
0	1	2	1	2	3	3	1.7	92	4	1	1	0	0	0	0	0	0	0	0	2	1	1	1	1	1	1	1	1	1	1	1	1	12	0	1	2	0	2	0	1	6	1	0	2	2	1	1	1	8
1	1	4	2	3	3	3	1.78	80	3	0	0	0	0	0	0	0	0	0	0	0	1	1	1	1	1	1	1	1	1	1	1	1	12	0	1	2	2	1	0	1	7	1	1	1	1	1	1	1	7
0	2	2	1	4	3	3	1.65	56	2	0	0	0	0	0	0	0	0	0	0	0	1	1	1	1	1	1	1	1	1	1	1	1	12	1	2	2	2	1	0	1	9	1	0	0	1	1	1	1	5
0	1	2	2	4	4	3	1.72	71	2	1	1	1	0	0	0	0	1	0	2	6	1	1	1	1	1	1	1	1	1	1	1	1	12	0	1	0	0	1	0	0	2	1	0	0	0	0	0	0	1
0	2	4	2	4	3	3	1.63	48	2	0	0	0	0	0	0	0	0	0	0	0	1	1	1	1	1	1	1	1	1	1	1	1	12	1	1	1	0	1	0	1	5	1	0	1	2	1	1	1	7
0	2	4	2	1	2	1	1.57	48	2	0	0	0	0	0	0	0	0	0	0	0	1	1	1	1	1	1	1	1	1	1	1	1	12	2	2	2	1	1	3	1	12	1	1	0	1	1	0	0	4
0	1	2	2	4	4	4	1.8	71	2	2	2	1	0	0	0	0	1	0	2	8	1	1	1	1	1	1	1	1	1	1	1	1	12	1	1	1	0	1	0	0	4	1	1	1	0	1	0	1	5
0	1	1	1	3	3	4	1.75	60	2	0	0	0	0	0	0	0	0	0	0	0	1	1	1	1	1	1	1	1	1	1	1	1	12	2	3	1	0	1	0	2	9	1	1	2	2	2	1	1	10
0	2	4	2	3	3	3	1.6	60	2	0	0	0	0	0	0	0	0	0	0	0	1	1	1	1	1	1	1	1	1	1	1	1	12	0	1	0	0	1	0	0	2	1	0	0	0	1	1	0	3
0	1	1	1	3	2	2	1.75	97	4	1	0	0	0	0	0	0	0	0	2	3	3	2	5	3	2	1	1	2	4	1	5	3	32	1	2	2	0	1	0	1	7	1	0	1	2	1	0	1	6
0	2	2	2	3	3	3	1.58	50	2	0	0	0	0	0	0	0	0	0	0	0	1	1	1	1	1	1	1	1	1	1	1	1	12	1	1	1	0	1	0	1	5	1	0	0	0	0	2	1	4
1	1	4	2	3	4	3	1.83	95	4	1	3	1	0	1	0	1	1	0	4	12	3	3	3	3	3	4	5	3	4	4	4	4	43	1	2	2	0	1	0	1	7	1	2	1	1	1	1	1	8
0	1	4	2	2	2	3	1.76	66	2	0	0	0	0	0	0	0	0	0	0	0	3	2	2	3	4	4	4	2	3	2	4	3	36	1	2	1	2	1	0	1	8	1	1	0	1	1	0	1	5
0	1	3	2	1	1	1	1.68	74	3	0	0	0	0	0	0	0	0	0	0	0	5	3	1	5	5	5	5	5	3	5	5	5	52	3	3	2	1	2	1	2	14	2	2	2	2	1	2	1	12
1	1	4	2	2	2	2	1.68	59	2	1	2	1	0	0	0	0	0	0	4	8	5	3	4	3	2	2	4	2	2	2	4	2	35	1	2	1	0	1	0	0	5	1	1	0	1	1	0	1	5
0	2	1	2	4	3	3	1.65	66	3	0	0	0	0	0	0	0	0	0	0	0	1	1	1	1	1	1	1	1	1	1	1	1	12	0	1	1	0	1	0	1	4	2	2	2	2	1	1	1	11
0	1	4	2	3	2	4	1.72	74	3	3	1	0	0	0	0	1	0	2	4	11	1	1	1	1	1	1	1	1	1	1	1	1	12	1	3	2	0	2	0	1	9	1	1	2	2	1	1	1	9
0	1	4	2	4	4	3	1.82	76	2	2	2	2	0	0	0	0	0	0	4	10	4	3	4	4	1	5	5	5	4	5	5	4	49	1	1	1	0	1	0	1	5	0	1	0	1	0	0	0	2
0	2	4	2	1	3	1	1.64	48	1	0	0	0	0	0	0	0	0	0	0	0	1	1	1	1	1	1	1	1	1	1	1	1	12	3	1	2	3	1	3	2	15	3	2	3	2	3	1	2	16
0	1	4	2	3	3	3	1.76	72	2	2	1	1	0	0	0	0	0	0	2	6	1	1	1	1	1	1	1	1	1	1	1	1	12	0	0	1	1	1	0	0	3	1	0	1	1	1	0	0	4
1	1	4	2	4	4	3	1.8	70	2	1	1	1	0	0	0	0	0	0	0	3	1	1	1	1	1	1	1	1	1	1	1	1	12	3	2	2	0	2	1	2	12	3	2	3	3	3	3	2	19
0	1	3	2	4	4	3	1.7	72	3	0	0	0	0	0	0	0	0	0	0	0	4	2	3	5	5	4	1	4	5	3	5	5	46	0	0	1	0	1	0	0	2	1	0	1	0	0	1	0	3
1	2	4	2	3	3	3	1.64	54	2	0	0	0	0	0	0	0	0	0	0	0	1	1	1	1	1	1	1	1	1	1	1	1	12	0	0	0	0	0	0	0	0	1	1	1	1	1	1	0	6
0	1	1	1	2	1	1	1.76	60	2	0	0	0	0	0	0	0	0	0	0	0	1	1	1	1	1	1	1	1	1	1	1	1	12	0	0	0	0	1	0	0	1	1	0	0	0	0	1	0	2
0	2	3	2	4	4	3	1.65	57	2	0	0	0	0	0	0	0	0	0	0	0	1	1	1	1	1	1	1	1	1	1	1	1	12	0	0	0	0	1	0	0	1	1	0	0	0	1	0	0	2
0	2	4	2	3	3	3	1.58	55	2	0	0	0	0	0	0	0	0	0	0	0	1	1	1	1	1	1	1	1	1	1	1	1	12	0	0	0	0	0	0	0	0	1	0	1	1	1	1	1	6
0	2	2	2	4	4	3	1.58	57	2	0	0	0	0	0	0	0	0	0	0	0	1	1	1	1	1	1	1	1	1	1	1	1	12	1	0	2	0	0	0	0	3	3	0	3	2	3	2	1	14
1	2	4	2	2	3	4	1.53	50	2	0	0	0	0	0	0	0	0	0	0	0	1	1	1	1	1	1	1	1	1	1	1	1	12	3	3	2	3	2	0	1	14	2	3	2	2	2	3	2	16
0	2	4	2	1	1	2	1.58	52	2	0	0	0	0	0	0	0	0	0	0	0	1	1	1	1	1	1	1	1	1	1	1	1	12	1	2	2	0	1	0	1	7	1	2	1	2	1	1	1	9
0	2	3	2	4	2	3	1.64	45	1	1	0	0	0	0	0	0	0	0	0	1	1	1	1	1	1	1	1	1	1	1	1	1	12	1	2	2	0	1	0	1	7	3	3	3	3	3	3	2	20
0	2	1	1	3	1	1	1.54	49	2	0	0	0	0	0	0	0	0	0	0	0	1	1	1	1	1	1	1	1	1	1	1	1	12	2	3	1	1	2	1	3	13	2	2	3	2	3	2	2	16
0	2	4	2	4	1	3	1.6	46	1	0	0	0	0	0	0	0	0	0	0	0	1	1	1	1	1	1	1	1	1	1	1	1	12	0	0	0	0	1	0	2	3	1	1	1	2	1	1	0	7
0	1	2	2	4	4	4	1.77	88	4	0	0	0	0	0	0	0	0	0	0	0	1	1	1	1	1	1	1	1	1	1	1	1	12	0	0	0	0	0	0	0	0	0	0	0	1	1	0	0	2
0	2	3	2	3	3	2	1.65	48	1	0	0	0	0	0	0	0	0	0	0	0	1	1	1	1	1	1	1	1	1	1	1	1	12	1	1	2	0	1	0	0	5	1	0	1	2	1	1	1	7
0	1	4	2	1	2	3	1.6	60	2	1	0	0	0	0	0	0	0	0	4	5	1	1	1	2	3	1	1	1	4	1	1	4	21	1	2	2	0	1	0	0	6	2	3	1	1	2	1	1	11
0	2	1	1	4	2	3	1.57	48	2	1	0	0	0	0	0	0	0	0	0	1	1	1	1	1	1	1	1	1	1	1	1	1	12	1	1	1	0	1	0	1	5	1	2	1	2	1	0	1	8
0	1	3	2	2	4	4	1.76	64	2	2	0	0	0	0	0	0	0	0	0	2	1	1	1	1	1	1	1	1	1	1	1	1	12	2	2	2	0	1	0	1	8	0	1	0	1	1	0	0	3
1	2	4	2	2	3	4	1.5	40	1	0	0	0	0	0	0	0	0	0	0	0	1	1	1	1	1	1	1	1	1	1	1	1	12	0	2	1	1	2	2	1	9	2	1	2	2	2	1	1	11
0	2	3	2	4	3	4	1.65	49	1	0	0	0	0	0	0	0	0	0	0	0	1	1	1	1	1	1	1	1	1	1	1	1	12	2	1	2	0	1	0	1	7	2	1	1	2	1	0	0	7
0	1	4	2	3	3	3	1.53	59	3	1	0	0	0	0	0	0	0	0	0	1	1	1	1	1	1	1	1	1	1	1	1	1	12	1	0	2	0	0	0	0	3	0	0	0	1	0	0	0	1
1	2	4	2	3	2	4	1.6	66	3	0	0	0	0	0	0	0	0	0	0	0	1	1	1	1	1	1	1	1	1	1	1	1	12	2	1	2	0	1	3	0	9	0	1	0	1	0	0	0	2
0	2	3	2	1	1	1	1.56	58	2	0	0	0	0	0	0	0	0	0	0	0	1	1	1	1	1	1	1	1	1	1	1	1	12	2	1	1	2	2	0	0	8	1	1	1	0	1	1	1	6
0	2	4	2	1	1	1	1.64	71	3	0	0	0	0	0	0	0	0	0	0	0	1	1	1	1	1	1	1	1	1	1	1	1	12	0	1	1	0	1	0	0	3	1	0	0	1	1	0	1	4
0	2	2	2	4	2	3	1.57	60	3	0	0	0	0	0	0	0	0	0	0	0	1	1	1	1	1	1	1	1	1	1	1	1	12	1	3	1	2	1	0	0	8	1	2	1	2	1	1	0	8
0	1	4	2	1	2	2	1.63	65	3	1	1	3	2	3	0	3	0	0	4	17	3	1	1	3	2	2	2	2	2	2	2	2	24	0	0	1	0	0	0	1	2	1	2	2	3	1	1	1	11
0	2	2	2	4	3	3	1.64	60	2	0	0	0	0	0	0	0	0	0	0	0	1	1	1	1	1	1	1	1	1	1	1	1	12	2	2	1	0	2	0	2	9	1	1	1	2	1	1	1	8
0	2	2	2	4	3	3	1.6	70	3	0	0	0	0	0	0	0	0	0	0	0	1	1	1	1	1	1	1	1	1	1	1	1	12	1	1	1	0	1	0	1	5	1	1	0	1	1	1	1	6
0	2	4	2	2	1	2	1.6	52	2	0	0	0	0	0	0	0	0	0	0	0	1	1	1	1	1	1	1	1	1	1	1	1	12	3	3	2	3	1	2	1	15	2	2	3	2	2	1	1	13
0	2	3	2	2	1	1	1.63	46	1	0	0	0	0	0	0	0	0	0	0	0	1	1	1	1	1	1	1	1	1	1	1	1	12	2	1	2	3	0	0	0	8	3	0	1	2	0	0	1	7
0	1	1	2	4	3	3	1.86	70	2	2	1	1	0	1	0	1	1	0	4	11	1	1	2	2	2	2	2	2	2	2	2	3	23	1	1	1	0	1	0	2	6	1	1	1	2	1	1	1	8
0	2	3	2	1	2	1	1.62	58	2	0	0	0	0	0	0	0	0	0	0	0	1	1	1	1	1	1	1	1	1	1	1	1	12	1	3	2	3	1	0	0	10	1	1	1	2	1	1	1	8
0	1	4	2	1	1	1	1.7	60	2	0	0	0	0	0	0	0	0	0	0	0	1	1	1	1	1	1	1	1	1	1	1	1	12	2	1	2	3	2	2	2	14	1	2	1	2	1	2	2	11
0	2	3	2	1	1	1	1.5	51	2	0	0	0	0	0	0	0	0	0	0	0	1	1	1	1	1	1	1	1	1	1	1	1	12	1	1	2	0	1	0	1	6	1	0	0	2	1	1	1	6
0	1	3	2	1	3	4	1.63	52	2	0	0	0	0	0	0	0	0	0	0	0	1	1	1	1	1	1	1	1	1	1	1	1	12	0	0	0	0	0	0	0	0	0	0	0	0	0	0	0	0
1	2	3	2	4	1	3	1.63	53	2	0	0	0	0	0	0	0	0	0	0	0	1	1	1	1	1	1	1	1	1	1	1	1	12	1	1	1	1	1	0	1	6	1	2	2	3	2	1	2	13
0	2	4	2	2	1	1	1.55	49	2	0	0	0	0	0	0	0	0	0	0	0	1	1	1	1	1	1	1	1	1	1	1	1	12	3	3	1	2	1	0	1	11	1	0	1	2	1	1	1	7
0	1	4	2	4	3	4	1.7	75	3	2	0	0	0	0	0	0	0	0	0	2	1	1	1	1	1	1	1	1	1	1	1	1	12	0	1	0	0	2	0	0	3	0	1	1	1	0	0	0	3
0	1	4	2	4	4	4	1.72	62	2	0	0	0	0	0	0	0	0	0	0	0	1	1	1	1	1	1	1	1	1	1	1	1	12	0	0	0	0	1	0	0	1	0	0	0	0	1	0	0	1
0	2	4	2	2	2	3	1.58	54	2	0	0	0	0	0	0	0	0	0	0	0	1	1	1	1	1	1	1	1	1	1	1	1	12	1	2	1	1	1	0	0	6	0	0	0	0	0	1	0	1
0	2	3	2	1	2	3	1.64	60	2	0	0	0	0	0	0	0	0	0	0	0	1	1	1	1	1	1	1	1	1	1	1	1	12	1	1	0	0	1	0	0	3	1	0	0	1	1	1	1	5
0	2	4	2	1	1	2	1.62	60	2	0	0	0	0	0	0	0	0	0	0	0	1	1	1	1	1	1	1	1	1	1	1	1	12	2	1	0	0	1	0	1	5	2	2	2	2	2	1	1	12
0	2	2	2	4	3	3	1.58	52	2	0	0	0	0	0	0	0	0	0	0	0	1	1	1	1	1	1	1	1	1	1	1	1	12	0	0	1	0	0	0	0	1	1	0	0	0	1	3	1	6
0	2	4	2	2	3	3	1.68	68	3	0	0	0	0	0	0	0	0	0	0	0	1	1	1	1	1	1	1	1	1	1	1	1	12	0	1	0	0	0	0	0	1	3	0	0	0	1	3	0	7
0	1	4	2	1	3	2	1.82	74	2	1	0	1	0	0	0	0	0	0	2	4	1	1	1	1	1	1	1	1	1	1	1	1	12	1	1	2	2	2	0	0	8	0	0	0	1	0	0	0	1
0	1	4	2	1	3	3	1.73	73	3	0	0	0	0	0	0	0	0	0	0	0	1	1	1	1	1	1	1	1	1	1	1	1	12	0	0	0	0	0	0	0	0	1	1	0	0	1	1	1	5
0	1	4	2	4	4	3	1.83	91	3	0	0	0	0	0	0	0	0	0	0	0	1	1	1	1	1	1	1	1	1	1	1	1	12	0	2	1	0	1	0	0	4	1	1	0	1	1	1	1	6
0	1	2	1	1	2	2	1.65	60	2	0	0	0	0	0	0	0	0	0	0	0	1	1	1	1	1	1	1	1	1	1	1	1	12	2	3	0	0	2	0	0	7	1	0	0	3	1	1	0	6
0	2	4	2	4	3	4	1.59	55	2	0	0	0	0	0	0	0	0	0	0	0	1	1	1	1	1	1	1	1	1	1	1	1	12	1	1	2	2	1	0	2	9	0	0	0	1	0	0	0	1
1	2	4	2	1	3	3	1.56	56	2	0	0	0	0	0	0	0	0	0	0	0	1	1	1	1	1	1	1	1	1	1	1	1	12	2	3	1	1	1	0	1	9	1	2	2	2	2	1	1	11
0	2	3	2	4	4	3	1.55	48	2	0	0	0	0	0	0	0	0	0	0	0	1	1	1	1	1	1	1	1	1	1	1	1	12	2	2	1	0	1	0	1	7	1	2	0	1	1	1	1	7
0	2	4	2	1	1	2	1.58	44	1	0	0	0	0	0	0	0	0	0	0	0	1	1	1	1	1	1	1	1	1	1	1	1	12	0	1	0	0	0	0	0	1	0	2	2	2	1	2	1	10
1	2	4	2	4	3	3	1.65	50	2	0	0	0	0	0	0	0	0	0	0	0	1	1	1	1	1	1	1	1	1	1	1	1	12	3	3	2	0	1	0	1	10	1	2	0	2	1	1	1	8
0	1	4	2	1	2	2	1.7	60	2	2	0	1	0	0	0	0	0	0	2	5	1	1	1	1	1	1	1	1	1	1	1	1	12	2	3	2	0	1	0	1	9	1	2	1	2	2	2	1	11
0	1	4	2	1	3	2	1.74	68	2	1	0	0	0	0	0	0	0	0	0	1	1	1	1	1	1	1	1	1	1	1	1	1	12	0	1	0	0	0	0	1	2	0	0	0	1	1	1	0	3
0	1	4	2	1	3	3	1.6	68	3	0	0	0	0	0	0	0	0	0	0	0	2	1	1	2	1	1	3	1	3	1	4	4	24	1	1	0	0	1	0	0	3	0	0	0	1	0	0	0	1
1	1	2	2	4	4	3	1.77	68	2	2	1	1	0	0	0	0	1	0	2	7	2	1	1	1	3	3	2	1	5	1	2	2	24	1	1	2	0	1	0	1	6	0	0	0	1	0	0	0	1
1	1	2	2	3	3	4	1.67	84	4	1	0	0	0	0	0	0	0	0	0	1	4	2	4	3	3	3	4	3	3	3	3	3	38	1	2	2	2	2	0	1	10	2	1	2	1	1	0	0	7
0	1	3	2	4	4	3	1.71	65	2	0	0	0	0	0	0	0	0	0	0	0	1	1	1	1	1	1	1	1	1	1	1	1	12	0	0	0	0	1	0	0	1	1	1	0	1	1	1	1	6
1	2	4	2	1	2	2	1.5	53	2	0	0	0	0	0	0	0	0	0	0	0	1	1	1	1	1	1	1	1	1	1	1	1	12	2	2	2	2	2	0	2	12	1	1	1	1	2	1	2	9
0	2	4	2	1	2	2	1.6	60	2	0	0	0	0	0	0	0	0	0	0	0	1	1	1	1	1	1	1	1	1	1	1	1	12	3	3	2	2	2	0	1	13	1	3	2	2	2	2	2	14
0	2	4	3	2	2	1	1.64	63	2	0	0	0	0	0	0	0	0	0	0	0	1	1	1	1	1	1	1	1	1	1	1	1	12	1	1	0	0	1	0	2	5	3	1	1	3	2	1	2	13
0	2	4	2	1	2	2	1.56	65	3	0	0	0	0	0	0	0	0	0	0	0	1	1	1	1	1	1	1	1	1	1	1	1	12	1	2	1	0	1	0	1	6	1	1	1	1	1	2	1	8
0	1	4	2	1	2	3	1.75	60	2	0	0	0	0	0	0	0	0	0	0	0	1	1	1	1	1	1	1	1	1	1	1	1	12	0	0	0	0	0	0	1	1	0	0	0	0	0	1	1	2
1	1	4	2	1	2	2	1.66	67	3	0	0	0	0	0	0	0	0	0	0	0	1	1	1	1	1	1	1	1	1	1	1	1	12	1	1	1	2	1	0	0	6	1	2	1	1	1	1	1	8
0	1	4	2	1	4	4	1.6	68	3	0	0	0	0	0	0	0	0	0	0	0	1	1	1	1	1	1	1	1	1	1	1	1	12	2	1	0	0	1	0	1	5	1	1	2	2	1	1	1	9
1	2	4	2	1	2	2	1.62	57	2	0	0	0	0	0	0	0	0	0	0	0	1	1	1	1	1	1	1	1	1	1	1	1	12	2	3	2	2	1	0	1	11	1	1	1	1	1	1	1	7
0	2	4	2	1	2	4	1.55	52	2	0	0	0	0	0	0	0	0	0	0	0	1	1	1	1	1	1	1	1	1	1	1	1	12	1	1	2	0	1	0	1	6	1	1	0	2	1	1	0	6
0	2	3	2	4	3	3	1.63	50	2	0	0	0	0	0	0	0	0	0	0	0	1	1	1	1	1	1	1	1	1	1	1	1	12	1	2	2	0	1	0	1	7	1	1	1	2	1	1	0	7
0	1	4	2	1	3	3	1.65	44	1	1	0	0	0	0	0	0	1	0	2	4	5	4	5	4	5	4	5	4	3	3	5	4	51	0	0	1	0	1	0	1	3	1	1	1	0	0	2	0	5
0	2	4	2	1	2	2	1.63	51	2	0	0	0	0	0	0	0	0	0	0	0	1	1	1	1	1	1	1	1	1	1	1	1	12	1	1	2	0	1	0	1	6	1	2	1	1	1	1	1	8
0	1	2	2	4	3	3	1.74	96	4	0	0	0	0	0	0	0	0	0	0	0	1	1	1	1	1	1	1	1	1	1	1	1	12	2	3	1	0	1	0	2	9	2	3	2	1	2	2	2	14
0	1	3	2	4	3	3	1.7	69	2	0	0	0	0	0	0	0	0	0	0	0	1	1	1	1	1	1	1	1	1	1	1	1	12	0	2	2	0	1	0	1	6	1	1	1	1	1	1	1	7
0	1	4	2	1	2	2	1.75	79	3	0	0	0	0	0	0	0	0	0	0	0	1	1	1	1	1	1	1	1	1	1	1	1	12	2	1	2	2	1	0	1	9	1	2	1	2	1	1	1	9
0	2	4	2	3	3	1	1.63	52	2	0	0	0	0	0	0	0	0	0	0	0	1	1	1	1	1	1	1	1	1	1	1	1	12	3	3	2	2	2	1	2	15	1	1	0	1	1	1	1	6
0	1	4	2	3	3	3	1.73	73	3	0	0	0	0	0	0	0	0	0	0	0	1	1	1	1	1	1	1	1	1	1	1	1	12	0	0	1	0	0	0	0	1	0	0	0	0	0	0	0	0
0	1	4	2	3	3	3	1.75	73	2	0	0	0	0	0	0	0	0	0	0	0	1	1	1	1	1	1	1	1	1	1	1	1	12	1	1	2	2	1	0	1	8	1	2	1	0	1	1	0	6
0	1	3	2	4	3	3	1.79	80	3	0	0	0	0	0	0	0	0	0	0	0	3	2	2	3	4	3	5	3	4	4	5	4	42	0	2	2	0	1	0	1	6	1	1	0	2	1	1	1	7
0	1	4	2	4	4	4	1.8	90	3	2	2	1	1	0	0	0	1	0	2	9	5	3	5	3	5	4	5	4	5	5	5	4	53	0	1	2	0	2	0	2	7	2	3	2	0	2	2	1	12
1	1	4	2	3	3	4	1.68	61	2	1	0	0	0	0	0	0	0	0	4	5	1	1	1	1	1	1	1	1	1	1	1	1	12	2	1	3	3	1	0	0	10	1	1	1	1	1	1	0	6
1	2	3	2	4	2	3	1.62	55	2	0	0	0	0	0	0	0	0	0	0	0	1	1	1	1	1	1	1	1	1	1	1	1	12	2	2	1	0	1	0	1	7	1	1	2	1	1	0	0	6
0	2	4	2	3	2	4	1.65	67	3	0	0	0	0	0	0	0	0	0	0	0	1	1	1	1	1	1	1	1	1	1	1	1	12	0	0	1	0	1	0	0	2	1	1	1	0	1	3	1	8
0	2	3	2	1	2	3	1.6	69	3	0	0	0	0	0	0	0	0	0	0	0	1	1	1	1	1	1	1	1	1	1	1	1	12	1	1	2	0	2	0	2	8	1	1	1	0	1	1	0	5
0	2	4	2	1	1	2	1.58	57	2	0	0	0	0	0	0	0	0	0	0	0	1	1	1	1	1	1	1	1	1	1	1	1	12	1	2	2	0	1	0	0	6	1	1	1	0	1	1	0	5
0	2	4	2	4	3	3	1.63	62	2	1	0	1	0	0	0	0	0	0	0	2	1	1	1	1	1	1	1	1	1	1	1	1	12	2	1	0	0	1	1	1	6	2	1	0	1	1	1	1	7
1	1	3	2	2	2	2	1.65	70	3	1	0	0	0	0	0	0	0	0	2	3	3	3	4	1	5	5	5	5	5	5	5	1	47	0	0	2	0	1	0	1	4	1	1	0	0	1	3	0	6
1	2	4	2	2	1	1	1.6	52	2	0	0	0	0	0	0	0	0	0	0	0	1	1	1	1	1	1	1	1	1	1	1	1	12	1	2	1	0	1	0	0	5	0	0	0	1	0	1	0	2
0	1	4	2	3	2	3	1.73	64	2	0	0	0	0	0	0	0	0	0	0	0	1	1	1	1	1	1	1	1	1	1	1	1	12	2	2	2	1	1	0	1	9	1	0	0	1	1	1	0	4
0	2	4	2	1	3	3	1.66	70	3	0	0	0	0	0	0	0	0	0	0	0	1	1	1	1	1	1	1	1	1	1	1	1	12	1	2	0	0	1	0	1	5	1	1	0	1	1	1	1	6
0	1	4	2	2	3	2	1.65	62	2	0	0	0	0	0	0	0	0	0	0	0	1	1	1	1	1	1	1	1	1	1	1	1	12	2	2	0	0	1	0	0	5	2	2	1	1	1	1	1	9
0	2	2	2	4	4	3	1.55	60	3	0	0	0	0	0	0	0	0	0	0	0	1	1	1	1	1	1	1	1	1	1	1	1	12	2	1	2	1	1	0	1	8	1	2	0	1	1	1	1	7
0	1	2	2	3	4	4	1.87	86	3	1	1	1	0	0	0	0	0	0	4	7	4	2	1	4	5	4	2	2	4	2	2	4	36	1	1	0	0	1	0	1	4	1	3	3	2	1	1	1	12
0	2	4	2	1	2	3	1.52	50	2	0	0	0	0	0	0	0	0	0	0	0	1	1	1	1	1	1	1	1	1	1	1	1	12	0	2	1	2	2	0	1	8	1	1	0	2	1	1	2	8
1	2	4	2	1	1	1	1.54	52	2	0	0	0	0	0	0	0	0	0	0	0	1	1	1	1	1	1	1	1	1	1	1	1	12	1	2	1	1	1	0	1	7	1	3	3	2	3	2	2	16
0	2	4	2	2	1	1	1.61	60	2	0	0	0	0	0	0	0	0	0	0	0	1	1	1	1	1	1	1	1	1	1	1	1	12	0	1	0	0	1	0	1	3	1	2	0	1	1	0	1	6
1=有 0=无	性别中男性为1 女性为2	18到30岁=1	未婚=1	初中及以下=1	1=小于420＄	待业=1			BMI＜18=1
		31到40岁=2	已婚=2	高中或高专=2	2=420-700＄	体力劳动者=2			18≤BMI≤24=2
		41到50岁=3	丧偶=3	大专=3	3=700-1400＄	职员/技术人员=3			24＜BMI＜28=3
		超过50岁=4		本科及以上=4	4=大于1400＄	管理岗人员=4			BMI≥28=4
[truncated: 19 more columns]
